# Supplementary material for: Population genomics and antimicrobial resistance in Corynebacterium diphtheriae
Source: Genome Med. 2020 Nov 27;12:107. doi: 10.1186/s13073-020-00805-7 (PMC7694903; doi:10.1186/s13073-020-00805-7)
Supplement: Supplementary file 5 — Additional file 5: Table S4. Molecular explanations for non-toxigenic tox gene-bearing (NTTB) strains. [file 13073_2020_805_MOESM5_ESM.xlsx]

## Sheet: Table S4
Table S4: Molecular explanations for non-toxigenic tox gene-bearing (NTTB) strains &
Isolate	Analysis of the nucleotide (nt) sequence of the tox gene	Consequence on the predicted amino-acid (AA) sequence $	Comments
CIP107544	A frameshift caused by a deletion at nt position 55	Presence of a stop codon at AA position 38 (nt 114)	Same position found by Zakikhany et al., 2014 (PMID: 26284490) and by Grosse-Kock et al., 2017 (PMID: 29132312)
FRC0101, FRC0114, FRC0150 and FRC0508	A frameshift caused by a deletion at nt position 235	Presence of a stop codon at AA position 92 (nt 276)
CIP107533	A frameshift caused by a insertion at nt position 357	Presence of a stop codon at AA position 123 (nt 369)
&: The table shows the six isolates out of 17 NTTB isolates for which an explanation was obvious from the tox gene sequence.
$: The diphtheria toxin has a signal peptide (positions 1 to 32) and consists of two chains: A (positions 33 - 225) and B (positions 226 - 567)
