# Supplementary material for: Population genomics and antimicrobial resistance in Corynebacterium diphtheriae
Source: Genome Med. 2020 Nov 27;12:107. doi: 10.1186/s13073-020-00805-7 (PMC7694903; doi:10.1186/s13073-020-00805-7)
Supplement: Supplementary file 7 — Additional file 7: Table S6. Susceptibility phenotypes of transformed C. glutamicum ATCC 13032 strains. [file 13073_2020_805_MOESM7_ESM.xlsx]

## Sheet: Table S6
Table S6. Susceptibility phenotypes of transformed C. glutamicum ATCC 13032 strains
	CMI (mg/L) of plasmid transformants		Zone diameters (mm) of plasmid transformants
Agent	Empty plasmid	Plasmid with pbp2m	Empty plasmid	Plasmid with pbp2m
Penicillin	0.125	1.5	31	18
Amoxycillin	0.125	2	39	38
Oxacillin	0.125	8	25	14
Cefotaxime	0.12	3	36	19
Imipenem	0.032	0.094	46	41
Clindamycine	0.38	0.25	21	20
Azithromycin	3	3	32	30
Tmp-Stx	0.38	0.38	18	15
Erythromycin	n.d.	n.d.	31	32
Clarithromycin	n.d.	n.d.	40	37
Spiramycin	n.d.	n.d.	36	34
Pristinamycin	n.d.	n.d.	35	34
Kanamycin	n.d.	n.d.	6	6
Gentamicin	n.d.	n.d.	34	31
Rifampicin	n.d.	n.d.	41	37
Tetracycline	n.d.	n.d.	34	34
Ciprofloxacin	n.d.	n.d.	34	34
Moxifloxacin	n.d.	n.d.	33	33
Sulfamide	n.d.	n.d.	32	30
Trimethoprim	n.d.	n.d.	21	20
Fosfomycin	n.d.	n.d.	12	6
Linezolid	n.d.	n.d.	35	35
Vancomycin	n.d.	n.d.	21	18
